# Supplementary material for: Targeted Delivery of Butyrate Improves Glucose Homeostasis, Reduces Hepatic Lipid Accumulation and Inflammation in db/db Mice
Source: Int J Mol Sci. 2023 Feb 25;24(5):4533. doi: 10.3390/ijms24054533 (PMC10002599; doi:10.3390/ijms24054533)
Supplement: Supplementary file 1 [file ijms-24-04533-s001.zip]

Archive with 1 entries (1 files):
- ijms-2219140-supplementary.pdf
